# Supplementary material for: Reverse-engineering the anti-MUC1 antibody 139H2 by mass spectrometry–based de novo sequencing
Source: Life Sci Alliance. 2024 Mar 20;7(6):e202302366. doi: 10.26508/lsa.202302366 (PMC10955041; doi:10.26508/lsa.202302366)
Supplement: Supplementary file 1 [file LSA-2023-02366_TableS1.xlsx]

## Sheet: Sheet1
PDB accession code	8P6I
Data collection and processing
Space group	C2
a, b, c (Å)	211.8, 42.8, 129.1
α, β, γ (deg)	90.0, 122.3, 90.0
Wavelength (Å)	0.6199
Resolution (Å)	56.05-2.50 (2.60-2.50)*
Rmerge	0.387 (1.813)
Rpim	0.093 (0.673)
CC(1/2)	0.988 (0.689)
No. of observations	630424 (58514)
No. unique	34554 (3836)
Mean I/σ (I)	9.0 (0.7)
Completeness (%)	100.0 (100.0)
Redundancy	18.2 (15.2)
Structure Refinement
Rwork/Rfree	0.202/0.253
Model composition
Non-hydrogen atoms	6719
Protein residues	854
Water	229
B factors (Å2)
Protein	33.6
R.m.s. deviations
Bond lengths (Å)	0.0086
Bond angles (°)	1.53
Validation
MolProbity score	1.53
Clash score	2.27
Poor rotamers (%)	3.12
Ramachandran plot
Favoured (%)	97.19
Allowed (%)	2.69
Outliers (%)	0.12
*Values in parenthesis are for the highest resolution shell.
