# Supplementary material for: Reverse-engineering the anti-MUC1 antibody 139H2 by mass spectrometry–based de novo sequencing
Source: Life Sci Alliance. 2024 Mar 20;7(6):e202302366. doi: 10.26508/lsa.202302366 (PMC10955041; doi:10.26508/lsa.202302366)
Supplement: Supplementary file 2 [file LSA-2023-02366_TableS2.xlsx]

## Sheet: Sheet1
MUC1 peptide	group	139H2	group	interaction
Ala1	backbone	Arg99|LC	sidechain	hydrogen bond
Pro2	sidechain	Tyr98|LC	sidechain	stacking
Asp3	backbone	Tyr98|LC	backbone	hydrogen bond
	sidechain	Arg99|HC	sidechain	salt bridge
	sidechain	Tyr100|LC	backbone	hydrogen bond
Thr4	-	-	-	-
Arg5	backbone	Tyr101|HC	backbone	hydrogen bond
	backbone	Tyr102|HC	sidechain	hydrogen bond
	sidechain	Glu50|HC	sidechain	salt bridge
	sidechain	Thr59|HC	sidechain	hydrogen bond
	sidechain	Tyr100|LC	sidechain	stacking
Pro6	backbone	Tyr33|HC	sidechain	hydrogen bond
Ala7	-	-	-	-
Pro8	backbone	Ser54|HC	sidechain	hydrogen bond
Gly9	-	-	-	-
