# Supplementary material for: Reverse-engineering the anti-MUC1 antibody 139H2 by mass spectrometry–based de novo sequencing
Source: Life Sci Alliance. 2024 Mar 20;7(6):e202302366. doi: 10.26508/lsa.202302366 (PMC10955041; doi:10.26508/lsa.202302366)
Supplement: Supplementary file 3 [file LSA-2023-02366_TableS3.xlsx]

## Sheet: Sheet1
PDB ID	mAb	peptide	remarks	ref	VNTR (2x repeat GSTAPPAHGVTSAPDTRPAP)
7VAZ	14A	RPAPGS(GalNAc)TAPPAHG	higher affinity for glycopeptide	https://doi.org/10.1101/2022.07.24.501275	GSTAPPAHGVTSAPDTRPAPGSTAPPAHGVTSAPDTRPAP
7V8Q	14A	RPAPGST(GalNAc)APPAHG	higher affinity for glycopeptide	https://doi.org/10.1101/2022.07.24.501275	GSTAPPAHGVTSAPDTRPAPGSTAPPAHGVTSAPDTRPAP
7VAC	14A	RPAPGS(GalNAc)T(GalNAc)APPAHG	higher affinity for glycopeptide	https://doi.org/10.1101/2022.07.24.501275	GSTAPPAHGVTSAPDTRPAPGSTAPPAHGVTSAPDTRPAP
7V4W	16A	RPAPGSTAPPAHG	higher affinity for glycopeptide	https://doi.org/10.1101/2022.07.24.501275	GSTAPPAHGVTSAPDTRPAPGSTAPPAHGVTSAPDTRPAP
7V64	16A	RPAPGST(GalNAc)APPAHG	higher affinity for glycopeptide	https://doi.org/10.1101/2022.07.24.501275	GSTAPPAHGVTSAPDTRPAPGSTAPPAHGVTSAPDTRPAP
7V7K	16A	RPAPGS(GalNAc)T(GalNAc)APPAHG	higher affinity for glycopeptide	https://doi.org/10.1101/2022.07.24.501275	GSTAPPAHGVTSAPDTRPAPGSTAPPAHGVTSAPDTRPAP
6TNP	5E5	APGST(GalNAc)AP	higher affinity for glycopeptide	https://doi.org/10.1039/D0CC06349E	GSTAPPAHGVTSAPDTRPAPGSTAPPAHGVTSAPDTRPAP
6KX1	SN-101	VTSAPDT(GalNAc)RPAPGSTA	higher affinity for glycopeptide	https://doi.org/10.1039/D0SC00317D	GSTAPPAHGVTSAPDTRPAPGSTAPPAHGVTSAPDTRPAP
5T6P	AR20.5	APDTRPAP	higher affinity for glycopeptide	https://doi.org/10.1093/glycob/cww131	GSTAPPAHGVTSAPDTRPAPGSTAPPAHGVTSAPDTRPAP
5T78	AR20.5	APDT(GalNAc)RPAP	higher affinity for glycopeptide	https://doi.org/10.1093/glycob/cww131	GSTAPPAHGVTSAPDTRPAPGSTAPPAHGVTSAPDTRPAP
5A2J	SM3	APDTRP	higher affinity for glycopeptide	https://doi.org/10.1002/anie.201502813	GSTAPPAHGVTSAPDTRPAPGSTAPPAHGVTSAPDTRPAP
5A2K	SM3	APDT(GalNAc)RP	higher affinity for glycopeptide	https://doi.org/10.1002/anie.201502813	GSTAPPAHGVTSAPDTRPAPGSTAPPAHGVTSAPDTRPAP
5A2I	SM3	APDS(GalNAc)RP	higher affinity for glycopeptide	https://doi.org/10.1002/anie.201502813	GSTAPPAHGVTSAPDTRPAPGSTAPPAHGVTSAPDTRPAP
5A2L	SM3	APDC(GalNAc)RP	higher affinity for glycopeptide	https://doi.org/10.1002/anie.201502813	GSTAPPAHGVTSAPDTRPAPGSTAPPAHGVTSAPDTRPAP
5N7B	SM3	APDT(GalNAc)RP	higher affinity for glycopeptide; substitution in glycosidic linkage	https://doi.org/10.1021/jacs.8b13503	GSTAPPAHGVTSAPDTRPAPGSTAPPAHGVTSAPDTRPAP
6FRJ	SM3	APDT(GalNAc)RP	higher affinity for glycopeptide; substitution in glycosidic linkage	https://doi.org/10.1021/jacs.8b13503	GSTAPPAHGVTSAPDTRPAPGSTAPPAHGVTSAPDTRPAP
6TGG	SM3	APDT(GalNAc)RP	higher affinity for glycopeptide; with iminosugar	https://doi.org/10.1039/C9SC06334J	GSTAPPAHGVTSAPDTRPAPGSTAPPAHGVTSAPDTRPAP
6FZR	SM3	APDT(GalNAc)RP	higher affinity for glycopeptide; with fluorinated glycan	https://doi.org/10.1021/jacs.8b04801	GSTAPPAHGVTSAPDTRPAPGSTAPPAHGVTSAPDTRPAP
6FZQ	SM3	APDT(GalNAc)RP	higher affinity for glycopeptide; with fluorinated glycan	https://doi.org/10.1021/jacs.8b04801	GSTAPPAHGVTSAPDTRPAPGSTAPPAHGVTSAPDTRPAP
5FXC	SM3	APDT(GalNAc)RP	higher affinity for glycopeptide; glycan connected with linker	https://doi.org/10.1021/acs.joc.6b00833	GSTAPPAHGVTSAPDTRPAPGSTAPPAHGVTSAPDTRPAP
5OWP	SM3	GVTSA(2fP)DT(GalNAc)RPAP	higher affinity for glycopeptide; with fluorinated proline	https://doi.org/10.1021/jacs.7b09447	GSTAPPAHGVTSAPDTRPAPGSTAPPAHGVTSAPDTRPAP
1SM3	SM3	TSAPDTRPAPGST	higher affinity for glycopeptide	https://doi.org/10.1006/jmbi.1998.2209	GSTAPPAHGVTSAPDTRPAPGSTAPPAHGVTSAPDTRPAP
8P6I	139H2	APDTRPAPG	glycosylation independent	current work	GSTAPPAHGVTSAPDTRPAPGSTAPPAHGVTSAPDTRPAP
